# Supplementary material for: Prospective, Real-time Metagenomic Sequencing During Norovirus Outbreak Reveals Discrete Transmission Clusters
Source: Clin Infect Dis. 2018 Dec 4;69(6):941–8. doi: 10.1093/cid/ciy1020 (PMC6735836; doi:10.1093/cid/ciy1020)
Supplement: ciy1020_suppl_Supplementary_Tables [file ciy1020_suppl_supplementary_tables.xlsx]

## Sheet: Table S1
Table S1: Data for samples sequenced in this study. Columns are: GenBank Accession, Sample Name, Day of Sequencing Attempt, Cycle Time, Genotype assigned by Online Genotyping Tool, Samples with Consensus Sequences, Sample Cluster, Hospital-Acquired Cases, Total Number of Reads Generated, Number of Reads mapping to Corresponding Reference, Average Coverage, Percent of Consensus with greater than 0…
Accession	Name	Test Day	CT	Genotype	Consensus	Cluster	Hospital-Acquired Cases	Total Reads	Aligned to Reference	Average Coverage	Percent > 0X	Percent > 10X	Bases with 0x Coverage	Length of Consensus	Reference Base where Consensus Begins	Reference Base where Consensus Ends	Ns in Consensus	Ambiguous -> Non-Ambiguous	Non-Ambiguous -> Different Non-Ambiguous	%Norovirus	%Viral	%Bacterial	%Human
MH260478	Staff			ORF1:GII.P16, ORF2: GII.2	Yes			631449	3426	64.16	0.995123	0.991194	0	7381	88	7468	0	217	0	0.005	0.01	0.595	0.173
MH260512	Community 14	-7	23.8	ORF1: GII.P16, ORF2: GII.4, Sydney_2012	Yes	Cancer Care		2540118	3236	48.6319	0.993831	0.939654	46	7457	1	7457	52	467	0	0.001	0.001	0.89	0.032
MH260511	Community 15	-2	27.6	ORF1: GII.P7, ORF2: GII.6	Yes			1342484	163	3.0618	0.729948	0.0228403	755	7443	1	7443	759	130	0	0	0	0.824	0.054
	Community 16a	1	29.7	Genotyping tool unable to assign genogroup				1073076
MH279825	Case 1	1	18.4	ORF1: GII.P16, ORF2: GII.4, Sydney_2012	Yes	Cancer Care	Yes	12593799	16771	158.01	0.996944	0.962525	0	7525	12	7536	0	332	0	0.001	0.001	0.877	0.002
MH260509	Community 17	7	24.3	ORF1: GII.P16, ORF2: GII.2	Yes			2775499	7689	124.735	0.997183	0.983637	0	7457	72	7528	0	386	0	0.002	0.002	0.816	0.045
	Community 16b	8	30.6	Genotyping tool unable to assign genogroup				1469583
MH260508	Community 18	6	18.5	ORF1: GII.P16, ORF2: GII.4, Sydney_2012	Yes			962476	11058	167.75	0.992848	0.974172	0	7550	6	7555	0	968	0	0.01	0.01	0.892	0.009
MH791994	Community 19	7	20.2	ORF1: GII.P16, ORF2: GII.4, Sydney_2012	Yes			742745	22445	401.419	1	0.972822	0	7546	9	7551	0	960	4	0.029	0.029	0.734	0.051
MH260507	Case 2a	9	23.3	ORF1: GII.P16, ORF2: GII.4, Sydney_2012	Yes	Cancer Care	Yes	26187412	5181	74.2881	0.992814	0.95356	0	7515	1	7515	0	238	0	0	0	0.868	0.002
MH260506	Case 3	9	20.2	ORF1: GII.P16, ORF2: GII.4, Sydney_2012	Yes	Medical Unit #1	Yes	1613164	33451	585.76	0.998542	0.990056	0	7542	6	7547	0	110	0	0.019	0.02	0.839	0.014
MH260505	Case 6	9	23.6	ORF1: GII.P16, ORF2: GII.4, Sydney_2012	Yes	Medical Unit #1	Yes	2632872	1028	19.6077	0.995828	0.756084	30	7191	120	7310	30	710	0	0	0	0.787	0.017
MH260504	Case 4	9	21.6	ORF1: GII.P16, ORF2: GII.4, Sydney_2012	Yes	Medical Unit #1	Yes	1780117	6009	77.8752	0.982302	0.908849	134	7516	1	7516	134	465	2	0.003	0.003	0.847	0.05
MH260503	Case 5	10	22.8	ORF1: GII.P16, ORF2: GII.4, Sydney_2012	Yes	Medical Unit #1	Yes	562825	1852	33.8996	0.986712	0.835479	97	7300	230	7529	97	437	10	0.003	0.003	0.587	0.163
	Community 20	7	29.3	Genotyping tool unable to assign genogroup				1881152
	Case 9	14	30.5	Genotyping tool unable to assign genogroup			Yes	667273
MH260502	Case 8	13	19.3	ORF1: GII.P16, ORF2: GII.4, Sydney_2012	Yes	Cancer Care	Yes	896975	33629	615.552	1	0.984342	0	7536	1	7536	0	913	15	0.037	0.037	0.819	0.06
MH260501	Case 10	15	24.7	ORF1: GII.P16, ORF2: GII.2	Yes	Medical Unit #2	Yes	1107390	11711	196.728	0.985848	0.910147	125	7490	1	7490	0	1493	37	0.01	0.01	0.768	0.111
MH260500	Case 11	17	18.6	ORF1: GII.P16, ORF2: GII.2	Yes	Medical Unit #2	Yes	989835	22063	413.276	1	0.981248	0	7519	1	7519	0	508	1	0.022	0.022	0.942	0.004
MH260499	Community 21	18	18.8	ORF1: GII.P16, ORF2: GII.4, Sydney_2012	Yes			711123	30152	532.296	1	0.985029	0	7481	1	7481	0	847	3	0.04	0.041	0.819	0.046
MH260498	Case 7	18	22.4	ORF1: GII.P16, ORF2: GII.4, Sydney_2012	Yes	Cancer Care	Yes	1203586	11483	134.86	0.9688	0.875067	232	7436	64	7499	232	454	11	0.009	0.009	0.58	0.268
MH260497	Case 2b	19	23.5	ORF1: GII.P16, ORF2: GII.4, Sydney_2012	Yes	Cancer Care	Yes	8099228	25815	318.167	0.997444	0.982107	19	7433	1	7433	19	233	0	0.003	0.003	0.84	0.042
	Community 22	20	31.1	Genotyping tool unable to assign genogroup				861446
MH260496	Community 23	21	24.2	ORF1: GII.P16, ORF2: GII.4, Sydney_2012	Yes	Medical Unit #1		12361801	4032	48.8448	1	0.917573	0	7449	28	7476	0	468	16	0	0	0.914	0.02
MH260495	Community 24a	21	27.4	ORF1: GII.P16, ORF2: GII.4, Sydney_2012	Yes	Cancer Care		4220696	55364	1145.84	1	0.999199	0	7493	5	7497	0	96	0	0	0	0.913	0.04
	Community 25	22	27.1	ORF1: Not Determined, ORF2: GII.2				734158	58
MH260494	Community 26	23	21.5	ORF1: GII.P12, ORF2: GII.3	Yes			795401	7004	137.522	1	0.96309	0	7288	150	7437	0	517	2	0.008	0.008	0.912	0.004
	Community 27	24	32.1	Genotyping tool unable to assign genogroup				703323
	Community 28	29	21.9	Genotyping tool unable to assign genogroup				922494
	Community 29	30	28.6	Genotyping tool unable to assign genogroup				652334
	Community 30	30	22.4	Genotyping tool unable to assign genogroup				681800
	Community 31	30	18.8	Genotyping tool unable to assign genogroup				970102
	Community 32	30	29.1	Genotyping tool unable to assign genogroup				716772
	Community 33	36	28.8	Genotyping tool unable to assign genogroup				458224
MH260493	Community 34	37	19	ORF1: GII.P16, ORF2: GII.2	Yes			640752	34710	504.471	1	0.988819	0	7513	1	7513	0	443	0	0.051	0.051	0.853	0.036
MH260492	Community 35	38	22.2	ORF1: GII.P16, ORF2: GII.4, Sydney_2012	Yes	Cancer Care		506873	22054	349.162	1	0.977574	0	7536	1	7536	0	126	0	0.043	0.043	0.655	0.199
MH260491	Community 36	39	18.6	ORF1: GII.P16, ORF2: GII.4, Sydney_2012	Yes	Cancer Care		486548	9538	105.664	1	0.946898	0	7495	42	7536	0	601	4	0.018	0.018	0.862	0.036
MH260490	Case 2c	46	17.8	ORF1: GII.P16, ORF2: GII.4, Sydney_2012	Yes	Cancer Care		2931857	246091	4262.74	1	1	0	7559	1	7559	0	284	0	0.083	0.083	0.758	0.004
MH260510	Community 37a	47	22.5	ORF1: GII.P7, ORF2: GII.6	Yes			1159355	680	12.3234	1	0.499791	0	7193	137	7329	0	612	17	0	0	0.969	0
	Community 38	47	24.3	ORF1: GII.P16, ORF2: GII.4, Sydney_2012				77962	62
MH260489	Community 24b	51	23.5	ORF1: GII.P16, ORF2: GII.4, Sydney_2012	Yes	Cancer Care		1598143	11268	157.885	1	0.944749	0	7476	1	7476	0	849	3	0.007	0.007	0.662	0.222
MH260488	Case 2d	54	19.3	ORF1: GII.P16, ORF2: GII.4, Sydney_2012	Yes	Cancer Care		915736	44968	1117.57	1	0.986598	0	7536	1	7536	0	524	0	0.052	0.052	0.811	0.007
MH279824	Community 37b	59	21.2	ORF1: GII.P7, ORF2: GII.6	Yes			33553	728	12.3253	0.98167	0.483232	135	7365	67	7431	138	584	1	0.022	0.025	0.572	0.082
MH260487	Community 37c	66	20.8	ORF1: GII.P7, ORF2: GII.6	Yes			1508774	3622	65.8647	1	0.957574	0	7354	67	7420	0	857	0	0.002	0.002	0.964	0.002
MH260486	Case 2e	67	22.4	ORF1: GII.P16, ORF2: GII.4, Sydney_2012	Yes	Cancer Care		2208069	2628	48.8284	0.928763	0.799705	530	7454	83	7536	0	928	4	0.001	0.001	0.787	0.006
MH791993	Community 37d	74	18	ORF1: GII.P7, ORF2: GII.6	Yes			219367	4387	78.3499	1	0.964552	0	7363	122	7484	0	532	20	0.021	0.021	0.91	0.002
	Case 7b	74	25.9	ORF1: GII.P16, ORF2: GII.4, Sydney_2012				2173698	493
MH279823	Case 2f	75	23.2	ORF1: GII.P16, ORF2: GII.4, Sydney_2012	Yes	Cancer Care		2680997	4009	82.3026	0.970417	0.891801	219	7403	11	7413	0	961	24	0.001	0.008	0.894	0.013
MH260485	Case 2g	94	20.1	ORF1: GII.P16, ORF2: GII.4, Sydney_2012	Yes	Cancer Care		308613	90402	1061.85	1	0.989632	0	7524	1	7524	0	341	10	0.274	0.299	0.384	0.107
MH260484	Community 39a	99	19.4	ORF1: GII.P16, ORF2: GII.4, Sydney_2012	Yes			519168	10535	197.937	1	0.958333	0	7536	1	7536	0	1011	8	0.021	0.022	0.809	0.065
MH260483	Case 2h	106	18.5	ORF1: GII.P16, ORF2: GII.4, Sydney_2012	Yes	Cancer Care		1284497	466950	9266.01	1	0.994161	0	7536	1	7536	0	502	4	0.351	0.37	0.399	0.059
MH260482	Community 39b	111	23.4	ORF1: GII.P16, ORF2: GII.4, Sydney_2012	Yes			1054460	1590	21.4871	0.944043	0.618398	410	7327	1	7327	419	638	38	0.001	0.001	0.772	0.011
MH260481	Case 2i	145	19.9	ORF1: GII.P16, ORF2: GII.4, Sydney_2012	Yes	Cancer Care		191532	30903	747.945	1	0.981434	0	7433	83	7515	0	634	0	0.167	0.174	0.566	0.088
MH260480	Case 2j	247	24.1	ORF1: GII.P16, ORF2: GII.4, Sydney_2012	Yes	Cancer Care		1367981	68903	1376.11	1	0.999066	0	7493	1	7493	0	160	2	0.82	0.867	0.03	0.04
MH260479	Case 2k	267	32.7	ORF1: GII.P16, ORF2: GII.4, Sydney_2012	Yes	Cancer Care		446828	442103	8912.45	1	0.999466	0	7494	1	7494	0	76	1	0.918	0.944	0.031	0.004
				Able to assign genogroup: 43	Consensus:
LC175468	Sydney Reference	7570		Sydney: 31	Sydney: 29
KY905336	GII.2 Reference	7527		GII.2: 6	GII.2: 5
KY905334	GII.3 Reference	7498		GII.3: 1	GII.3: 1
KU935739	GII.6 Reference	7581		GII.6: 5	GII.6: 5

## Sheet: Table S2
Table S2: Pairwise SNV distance tables for all sequenced samples
Sydney Samples																																		Case 1
		LC175468	MH260499	MH260482	MH260484	MH260496	MH260505	MH260503	MH260506	MH260504	MH260508	MH260479	MH260480	MH260481	MH260486	MH260483	MH260485	MH260488	MH260490	MH260497	MH279823	MH260491	MH260492	MH260502	MH260507	MH279825	MH260495	MH260498	MH260512	MH260489	MH791994
		Reference	Community 21	Community 39b	Community 39a	Community 23	Case 6	Case 5	Case 3	Case 4	Community 18	Case 2k	Case 2j	Case 2i	Case 2e	Case 2h	Case 2g	Case 2d	Case 2c	Case 2b	Case 2f	Community 36	Community 35	Case 8	Case 2a	Case 1	Community 24a	Case 7	Community 14	Community 24b	Community 19
LC175468	Reference	0	111	109	114	130	125	128	129	128	130	181	174	147	146	150	143	143	148	137	144	139	139	133	133	133	133	131	130	139	121
MH260499	Community 21	111	0	115	120	136	132	131	135	135	135	185	180	155	154	156	151	151	148	145	152	147	147	141	141	141	141	139	138	149	127
MH260482	Community 39b	109	115	0	0	127	125	124	126	127	126	172	166	140	137	142	136	136	133	130	137	132	132	126	126	126	126	125	123	133	116
MH260484	Community 39a	114	120	0	0	134	130	132	134	134	135	183	176	147	145	149	143	143	140	136	143	141	141	133	133	133	133	130	129	140	120
MH260496	Community 23	130	136	127	134	0	9	9	9	10	53	203	195	170	169	173	166	166	162	159	166	162	162	156	156	156	156	152	153	164	139
MH260505	Case 6	125	132	125	130	9	0	0	0	1	50	193	187	163	162	166	159	159	155	153	160	155	155	149	149	149	149	145	146	157	133
MH260503	Case 5	128	131	124	132	9	0	0	0	1	52	196	187	165	166	170	164	164	160	157	164	160	160	154	154	154	154	150	151	161	136
MH260506	Case 3	129	135	126	134	9	0	0	0	1	53	202	194	169	168	172	165	165	163	158	165	161	161	155	155	155	155	151	152	163	138
MH260504	Case 4	128	135	127	134	10	1	1	1	0	53	200	192	167	166	170	163	163	159	156	163	159	159	153	153	153	153	149	150	161	137
MH260508	Community 18	130	135	126	135	53	50	52	53	53	0	199	196	170	169	173	166	166	167	158	165	162	162	156	156	156	156	152	152	163	136
MH260479	Case 2k	181	185	172	183	203	193	196	202	200	199	0	38	54	60	64	59	57	62	63	58	73	73	65	65	65	65	64	71	71	157
MH260480	Case 2j	174	180	166	176	195	187	187	194	192	196	38	0	45	49	52	48	46	51	52	47	62	62	54	54	54	54	52	60	60	152
MH260481	Case 2i	147	155	140	147	170	163	165	169	167	170	54	45	0	14	19	13	13	18	19	12	29	29	21	21	21	21	21	28	29	125
MH260486	Case 2e	146	154	137	145	169	162	166	168	166	169	60	49	14	0	9	3	3	8	9	2	21	21	13	13	13	13	12	20	21	122
MH260483	Case 2h	150	156	142	149	173	166	170	172	170	173	64	52	19	9	0	8	10	13	14	9	26	26	18	18	18	18	18	25	26	126
MH260485	Case 2g	143	151	136	143	166	159	164	165	163	166	59	48	13	3	8	0	2	5	6	1	18	18	10	10	10	10	10	17	18	119
MH260488	Case 2d	143	151	136	143	166	159	164	165	163	166	57	46	13	3	10	2	0	5	6	1	18	18	10	10	10	10	10	17	18	119
MH260490	Case 2c	148	148	133	140	162	155	160	163	159	167	62	51	18	8	13	5	5	0	3	6	15	15	7	7	7	7	7	14	15	119
MH260497	Case 2b	137	145	130	136	159	153	157	158	156	158	63	52	19	9	14	6	6	3	0	7	12	12	4	4	4	4	4	11	14	113
MH279823	Case 2f	144	152	137	143	166	160	164	165	163	165	58	47	12	2	9	1	1	6	7	0	19	19	11	11	11	11	11	18	19	120
MH260491	Community 36	139	147	132	141	162	155	160	161	159	162	73	62	29	21	26	18	18	15	12	19	0	0	8	8	8	8	6	15	18	117
MH260492	Community 35	139	147	132	141	162	155	160	161	159	162	73	62	29	21	26	18	18	15	12	19	0	0	8	8	8	8	6	15	18	117
MH260502	Case 8	133	141	126	133	156	149	154	155	153	156	65	54	21	13	18	10	10	7	4	11	8	8	0	0	0	0	0	7	10	109
MH260507	Case 2a	133	141	126	133	156	149	154	155	153	156	65	54	21	13	18	10	10	7	4	11	8	8	0	0	0	0	0	7	10	109
MH279825	Case 1	133	141	126	133	156	149	154	155	153	156	65	54	21	13	18	10	10	7	4	11	8	8	0	0	0	0	0	7	10	109
MH260495	Community 24a	133	141	126	133	156	149	154	155	153	156	65	54	21	13	18	10	10	7	4	11	8	8	0	0	0	0	0	7	10	109
MH260498	Case 7	131	139	125	130	152	145	150	151	149	152	64	52	21	12	18	10	10	7	4	11	6	6	0	0	0	0	0	7	7	106
MH260512	Community 14	130	138	123	129	153	146	151	152	150	152	71	60	28	20	25	17	17	14	11	18	15	15	7	7	7	7	7	0	17	106
MH260489	Community 24b	139	149	133	140	164	157	161	163	161	163	71	60	29	21	26	18	18	15	14	19	18	18	10	10	10	10	7	17	0	116
MH791994	Community 19	121	127	116	120	139	133	136	138	137	136	157	152	125	122	126	119	119	119	113	120	117	117	109	109	109	109	106	106	116	0
GII.2 Samples
		KY905336	MH260478	MH260493	MH260509	MH260500	MH260501
		Reference	Staff	Community 34	Community 17	Case 11	Case 10
KY905336	Reference	0	64	81	71	109	108
MH260478	Staff	64	0	93	83	118	117
MH260493	Community 34	81	93	0	26	138	136
MH260509	Community 17	71	83	26	0	126	124
MH260500	Case 11	109	118	138	126	0	0
MH260501	Case 10	108	117	136	124	0	0
GII.6 Samples
		KU935739	MH260487	MH260510	MH791993	MH279824	MH260511
		Reference	Community 37c	Community 37a	Community 37d	Community 37b	Community 11
KU935739	Reference	0	182	179	185	180	992
MH260487	Community 37c	182	0	9	8	9	999
MH260510	Community 37a	179	9	0	11	11	994
MH791993	Community 37d	185	8	11	0	14	998
MH279824	Community 37b	180	9	11	14	0	983
MH260511	Community 11	992	999	994	998	983	0
GII.3 Samples
		KY905334	MH260494
		Reference	Community 26
KY905334	Reference	0	75
MH260494	Community 26	75	0

## Sheet: Table S3
Table S3: Allele frequencies for all variant alleles observed in the samples from the Case 2 patient relative to Case 2a
NS v S	Nucleotide Position
		Isolate
		Case 2a				Case 2b				Case 2c				Case 2d				Case 2e				Case 2f				Case 2g				Case 2h				Case 2i				Case 2j				Case 2k
		A	C	G	T	A	C	G	T	A	C	G	T	A	C	G	T	A	C	G	T	A	C	G	T	A	C	G	T	A	C	G	T	A	C	G	T	A	C	G	T	A	C	G	T
s	97	0	0	0	1	0	0	0	1	0	0	0	1	0	0	0	1	0	0	0	1	0	0	0	1	0	0	0	1	0	0	0	1	0	0	0	1	0	0	0	1	0	0.446843	0	0.553157
s	103	0	0	0	1	0	0	0	1	0	0	0	1	0	0	0	1	0	0	0	1	0	0	0	1	0	0	0	1	0	0	0	1	0	0	0	1	0	1	0	0	0	1	0	0
s	130	0	0	0	1	0	0	0	1	0	0	0	1	0	0	0	1	0	0	0	1	0	0	0	1	0	0	0	1	0	0	0	1	0	0	0	1	0	0.671371	0	0.328629	0	0	0	1
n	132	0	0	1	0	0	0	1	0	0	0	1	0	0	0	1	0	0	0	1	0	0	0	1	0	0	0	1	0	0.178571	0	0.821429	0	0	0	1	0	1	0	0	0	1	0	0	0
n	134	0	1	0	0	0	1	0	0	0	1	0	0	0	1	0	0	0	0	0	1	0	1	0	0	0	0.8	0	0.4	0	0.428571	0	0.571429	0	1	0	0	0	1	0	0	0	1	0	0
n	141	1	0	0	0	1	0	0	0	0.857143	0	0.142857	0	1	0	0	0	1	0	0	0	1	0	0	0	1	0	0	0	0.758621	0	0.241379	0	1	0	0	0	0	0	1	0	0	0	1	0
n	143	0	1	0	0	0	1	0	0	0	1	0	0	0	1	0	0	0	1	0	0	0	1	0	0	0	1	0	0	0	1	0	0	0	0.352941	0	0.647059	0	0.883588	0	0.116412	0	1	0	0
s	148	0	1	0	0	0	1	0	0	0	1	0	0	0	1	0	0	0	1	0	0	0	1	0	0	0	1	0	0	0	1	0	0	0	1	0	0	0	0.891386	0	0.108614	0	1	0	0
n	155	0	0	1	0	0	0	1	0	0	0	1	0	0	0	1	0	0	0	1	0	0	0	1	0	0	0	1	0	0	0	1	0	0	0	0.352941	0.647059	0	0	1	0	0	0	1	0
n	156	1	0	0	0	1	0	0	0	1	0	0	0	1	0	0	0	1	0	0	0	1	0	0	0	1	0	0	0	1	0	0	0	1	0	0	0	0.859259	0	0	0.140741	1	0	0	0
n	159	1	0	0	0	1	0	0	0	1	0	0	0	1	0	0	0	1	0	0	0	1	0	0	0	0.64	0	0.36	0	0.833333	0	0.166667	0	0	0	1	0	1	0	0	0	1	0	0	0
n	182	0	1	0	0	0	1	0	0	0	1	0	0	0	0.823529	0	0.176471	0	1	0	0	0	1	0	0	0	1	0	0	0	1	0	0	0	1	0	0	0	0	0	1	0	0	0	1
s	184	1	0	0	0	1	0	0	0	1	0	0	0	1	0	0	0	1	0	0	0	1	0	0	0	1	0	0	0	0.884615	0	0.115385	0	1	0	0	0	1	0	0	0	1	0	0	0
n	234	1	0	0	0	1	0	0	0	1	0	0	0	0.802083	0	0.197917	0	1	0	0	0	1	0	0	0	1	0	0	0	1	0	0	0	1	0	0	0	1	0	0	0	1	0	0	0
n	248	0	0	1	0	0	0	1	0	0	0	1	0	0	0	1	0	0	0	1	0	0	0	1	0	0	0	1	0	0	0	1	0	0	0	1	0	0.601852	0	0.398148	0	0	0	1	0
s	265	0	0	0	1	0	0	0	1	0	0	0	1	0	0	0	1	0	0	0	1	0	0	0	1	0	0	0	1	0	0	0	1	0	0	0	1	0	0.127536	0	0.872464	0	0	0	1
n	312	0	1	0	0	0	1	0	0	0	1	0	0	0	1	0	0	0	1	0	0	0	1	0	0	0	1	0	0	0	1	0	0	0	0.810811	0	0.189189	0	1	0	0	0	1	0	0
s	340	0	0	0	1	0	0	0	1	0	0	0	1	0	0	0	1	0	0	0	1	0	0	0	1	0	0	0	1	0	0	0	1	0	0.587302	0	0.412698	0	0	0	1	0	0	0	1
s	343	1	0	0	0	1	0	0	0	1	0	0	0	1	0	0	0	1	0	0	0	1	0	0	0	1	0	0	0	1	0	0	0	1	0	0	0	0.631902	0	0.368098	0	0	0	1	0
s	352	0	1	0	0	0	1	0	0	0	1	0	0	0	1	0	0	0	1	0	0	0	1	0	0	0	1	0	0	0	1	0	0	0	1	0	0	0	0.635721	0	0.364279	0	1	0	0
s	505	0	0	1	0	0	0	1	0	0	0	1	0	0	0	1	0	0	0	1	0	0	0	1	0	0	0	1	0	0	0	1	0	0	0	1	0	0	0	1	0	0.453721	0	0.546279	0
n	509	1	0	0	0	0.719512	0	0.280488	0	0.5	0	0	0.5	0.888889	0	0	0.111111	1	0	0	0	1	0	0	0	1	0	0	0	1	0	0	0	1	0	0	0	1	0	0	0	1	0	0	0
n	560	0	0	0	1	0	0	0	1	0	0	0	1	0	0	0	1	0	0	0	1	0	0	0	1	0	0	0	1	0	0	0	1	0	0	0	1	0	0	0	1	0	0.528256	0	0.471744
n	568	1	0	0	0	1	0	0	0	1	0	0	0	1	0	0	0	1	0	0	0	1	0	0	0	1	0	0	0	1	0	0	0	1	0	0	0	1	0	0	0	0.528287	0.471713	0	0
s	619	0	1	0	0	0	1	0	0	0	1	0	0	0	1	0	0	0	1	0	0	0	1	0	0	0	1	0	0	0	1	0	0	0	1	0	0	0	0.864433	0	0.135567	0	1	0	0
s	637	0	1	0	0	0	1	0	0	0	1	0	0	0	1	0	0	0	1	0	0	0	1	0	0	0	1	0	0	0	1	0	0	0	1	0	0	0	0.864433	0	0.135567	0	0	0	1
s	661	0	1	0	0	0	1	0	0	0	1	0	0	0	1	0	0	0	1	0	0	0	1	0	0	0	1	0	0	0	1	0	0	0	1	0	0	0	0	0	1	0	0	0	1
s	670	0	0	0	1	0	0	0	1	0	0	0	1	0	0	0	1	0	0	0	1	0	0	0	1	0	0	0	1	0	0	0	1	0	0	0	1	0	0.105733	0	0.894267	0	0	0	1
s	742	0	0	0	1	0	0	0	1	0	0	0	1	0	0	0	1	0	0	0	1	0	0	0	1	0	0	0	1	0	0.172414	0	0.827586	0	0	0	1	0	0	0	1	0	0	0	1
s	745	0	1	0	0	0	1	0	0	0	1	0	0	0	1	0	0	0	1	0	0	0	1	0	0	0	1	0	0	0	1	0	0	0	1	0	0	0	1	0	0	0	0	0	1
n	754	0	1	0	0	0.125	0.875	0	0	0	1	0	0	0	1	0	0	0	1	0	0	0	1	0	0	0	1	0	0	0	1	0	0	0	1	0	0	0	1	0	0	0	1	0	0
n	797	0	0	0	1	0	0	0	1	0	0	0	1	0	0	0	1	0	0	0	1	0	0	0	1	0	0	0	1	0	0	0	1	0	0	0.340136	0.659864	0	0	0	1	0	0	0	1
n	800	1	0	0	0	1	0	0	0	0.552632	0	0.447368	0	0.166667	0	0.833333	0	0	0	1	0	0	0	1	0	0	0	1	0	0.106918	0	0.893082	0	0	0	1	0	0	0	1	0	0	0	1	0
s	805	0	0	1	0	0	0	1	0	0	0	1	0	0	0	1	0	0	0	1	0	0	0	1	0	0	0	1	0	0	0	1	0	0	0	1	0	0.396373	0	0.603627	0	1	0	0	0
s	835	1	0	0	0	1	0	0	0	1	0	0	0	1	0	0	0	1	0	0	0	1	0	0	0	1	0	0	0	1	0	0	0	1	0	0	0	0.88172	0	0.11828	0	1	0	0	0
s	907	0	0	0	1	0	0	0	1	0	0	0	1	0	0	0	1	0	0	0	1	0	0	0	1	0	0	0	1	0	0	0	1	0	0.149425	0	0.850575	0	1	0	0	0	1	0	0
s	914	0	0	0	1	0	0	0	1	0	0	0	1	0	0	0	1	0	0	0	1	0	0	0	1	0	0	0	1	0	0	0	1	0	0.310345	0	0.689655	0	0	0	1	0	0	0	1
s	931	0	1	0	0	0	1	0	0	0	0.854545	0	0.145455	0	0.776699	0	0.223301	0	1	0	0	0	1	0	0	0	1	0	0	0	1	0	0	0	1	0	0	0	1	0	0	0	1	0	0
n	1019	0	0	1	0	0	0	1	0	0.388235	0	0.611765	0	0.146552	0	0.853448	0	0	0	1	0	0	0	1	0	0	0	1	0	0	0	1	0	0	0	1	0	0	0	1	0	0	0	1	0
n	1049	0	0	1	0	0	0	1	0	0	0	1	0	0	0	1	0	0	0	1	0	0	0	1	0	0	0	1	0	0.126904	0	0.873096	0	0	0	1	0	0.749574	0	0.250426	0	1	0	0	0
n	1200	0	1	0	0	0	1	0	0	0	1	0	0	0	1	0	0	0	1	0	0	0	1	0	0	0	1	0	0	0	1	0	0	0	1	0	0	0	0.301932	0	0.698068	0	0	0	1
s	1222	0	0	1	0	0	0	1	0	0	0	1	0	0	0	1	0	0	0	1	0	0	0	1	0	0	0	1	0	0.394366	0	0.605634	0	0.323129	0	0.676871	0	0	0	1	0	0	0	1	0
s	1240	1	0	0	0	1	0	0	0	1	0	0	0	1	0	0	0	1	0	0	0	1	0	0	0	1	0	0	0	1	0	0	0	0.508361	0	0.491639	0	1	0	0	0	1	0	0	0
s	1285	0	0	1	0	0	0	1	0	0	0	1	0	0	0	1	0	0.5	0	0.5	0	0	0	1	0	0	0	1	0	0	0	1	0	0	0	1	0	0	0	1	0	0	0	1	0
s	1303	1	0	0	0	1	0	0	0	1	0	0	0	1	0	0	0	1	0	0	0	1	0	0	0	1	0	0	0	1	0	0	0	1	0	0	0	1	0	0	0	0	0	1	0
s	1312	0	1	0	0	0	1	0	0	0	1	0	0	0	1	0	0	0	1	0	0	0	1	0	0	0	1	0	0	0	1	0	0	0	1	0	0	0	1	0	0	0	0.829484	0	0.170516
n	1350	0	0	1	0	0	0	1	0	0.778689	0	0.221311	0	1	0	0	0	1	0	0	0	1	0	0	0	1	0	0	0	1	0	0	0	1	0	0	0	1	0	0	0	1	0	0	0
n	1391	1	0	0	0	1	0	0	0	1	0	0	0	0.665236	0	0.334764	0	0	0	1	0	0	0	1	0	0	0	1	0	0.196765	0	0.803235	0	0	0	1	0	1	0	0	0	1	0	0	0
s	1456	1	0	0	0	1	0	0	0	1	0	0	0	1	0	0	0	1	0	0	0	1	0	0	0	1	0	0	0	1	0	0	0	1	0	0	0	0.61157	0	0.38843	0	1	0	0	0
s	1606	0	1	0	0	0	1	0	0	0	1	0	0	0	1	0	0	0	1	0	0	0	0.642857	0	0.357143	0	1	0	0	0	1	0	0	0	1	0	0	0	1	0	0	0	1	0	0
n	1620	1	0	0	0	1	0	0	0	0.830769	0	0.169231	0	0.866038	0	0.133962	0	1	0	0	0	1	0	0	0	1	0	0	0	1	0	0	0	1	0	0	0	1	0	0	0	1	0	0	0
s	1672	0	0	0	1	0	0	0	1	0	0	0	1	0	0	0	1	0	0	0	1	0	0	0	1	0	0	0	1	0	0	0	1	0	0	0	1	0	0	0	1	0	0.17947	0	0.82053
s	1675	0	0	0	1	0	0	0	1	0	0	0	1	0	0	0	1	0	0	0	1	0	0	0	1	0	0	0	1	0	0	0	1	0	0	0	1	0	0.278157	0	0.721843	0	0	0	1
n	1685	1	0	0	0	1	0	0	0	1	0	0	0	1	0	0	0	1	0	0	0	1	0	0	0	1	0	0	0	0.873737	0	0	0.126263	0.891892	0	0	0.108108	0	0	0	1	0	0	0	1
s	1702	0	0	0	1	0	0	0	1	0	0	0	1	0	0	0	1	0	0	0	1	0	0	0	1	0	0	0	1	0	0	0	1	0	0	0	1	0	0.598566	0	0.401434	0	1	0	0
s	1717	0	1	0	0	0	1	0	0	0	1	0	0	0	1	0	0	0	1	0	0	0	1	0	0	0	1	0	0	0	1	0	0	0	1	0	0	0	0.46	0	0.54	0	1	0	0
s	1744	0	0	1	0	0	0	1	0	0	0	1	0	0	0	1	0	0	0	1	0	0	0	1	0	0	0	1	0	0	0	1	0	0	0	1	0	0.152439	0	0.847561	0	0	0	1	0
s	1756	0	0	0	1	0	0	0	1	0	0	0	1	0	0.214286	0	0.785714	0	0	0	1	0	0	0	1	0	0.10303	0	0.89697	0.00377358	0.520755	0	0.475472	0	0.267544	0	0.732456	0	0	0	1	0	0	0	1
s	1822	0	0	0	1	0	0	0	1	0	0	0	1	0	0	0	1	0	0	0	1	0	0	0	1	0	0	0	1	0	0.407767	0	0.593851	0	0.226545	0	0.773455	0	0	0	1	0	0	0	1
s	1861	0	0	0	1	0	0	0	1	0	0	0	1	0	0	0	1	0	0	0	1	0	0	0	1	0	0	0	1	0	0.13142	0	0.86858	0	0	0	1	0	0	0	1	0	0	0	1
s	1936	0	0	1	0	0	0	1	0	0.387665	0	0.612335	0	0.121556	0	0.878444	0	0	0	1	0	0	0	1	0	0	0	1	0	0	0	1	0	0	0	1	0	0	0	1	0	0	0	1	0
s	1963	0	0	0	1	0	0	0	1	0	0	0	1	0	0	0	1	0	0	0	1	0	0	0	1	0	0	0	1	0	0.111821	0	0.888179	0	0	0	1	0	0	0	1	0	0	0	1
n	2036	0	0	1	0	0	0	1	0	0	0	1	0	0	0	1	0	0	0	1	0	0	0	1	0	0.209302	0	0.790698	0	0.10017	0	0.89983	0	0	0	1	0	0	0	1	0	0	0	1	0
s	2053	0	0	0	1	0	0	0	1	0	0	0	1	0	0	0	1	0	0.25	0	0.75	0	0	0	1	0	0	0	1	0	0	0	1	0	0	0	1	0	0	0	1	0	0	0	1
s	2077	0	0	1	0	0	0	1	0	0	0	1	0	0	0	1	0	0	0	1	0	0	0	1	0	0	0	1	0	0.130638	0	0.869362	0	0	0	1	0	0	0	1	0	0	0	1	0
n	2118	0	0	0	1	0	0	0	1	0.744186	0	0	0.255814	0.839477	0	0	0.160523	1	0	0	0	1	0	0	0	1	0	0	0	0.877551	0	0	0.122449	1	0	0	0	1	0	0	0	0.800802	0	0	0.199198
n	2144	0	0	1	0	0.741935	0	0.258065	0	0.774336	0	0.225664	0	0.869762	0	0.130238	0	1	0	0	0	0.681818	0	0.318182	0	0.646512	0	0.348837	0.00465116	0.634211	0	0.365789	0	0.217718	0	0.780781	0.0015015	0	0	1	0	0	0	1	0
s	2149	0	1	0	0	0	1	0	0	0	1	0	0	0	1	0	0	0	0.846154	0	0.153846	0	1	0	0	0	1	0	0	0	1	0	0	0	1	0	0	0	1	0	0	0	1	0	0
s	2161	0	0	0	1	0	0	0	1	0	0.422886	0	0.577114	0	0.657143	0	0.342857	0	1	0	0	0	1	0	0	0	0.899522	0	0.100478	0.00140252	0.84993	0	0.148668	0	1	0	0	0	1	0	0	0	1	0	0
s	2167	1	0	0	0	1	0	0	0	1	0	0	0	1	0	0	0	1	0	0	0	1	0	0	0	1	0	0	0	1	0	0	0	1	0	0	0	0.465529	0	0.534471	0	1	0	0	0
s	2180	0	0	0	1	0	0	0	1	0	0	0	1	0	0	0	1	0	0	0	1	0	0	0	1	0	0	0	1	0	0	0	1	0	0	0	1	0	0.274282	0	0.725718	0	0	0	1
s	2188	0	0	0	1	0	0	0	1	0	0	0	1	0	0	0	1	0	0	0	1	0	0	0	1	0	0	0	1	0	0	0	1	0	0	0	1	0.545249	0	0	0.454751	0	1	0	0
s	2206	0	0	0	1	0	0	0	1	0	0	0	1	0	0	0	1	0	0	0	1	0	0	0	1	0	0	0	1	0	0	0	1	0	0	0	1	0	0.517806	0	0.482194	0	0	0	1
s	2245	1	0	0	0	1	0	0	0	1	0	0	0	1	0	0	0	1	0	0	0	1	0	0	0	1	0	0	0	1	0	0	0	1	0	0	0	1	0	0	0	0.203337	0	0.796663	0
n	2247	0	1	0	0	0	0.692641	0	0.307359	0	1	0	0	0	1	0	0	0	1	0	0	0	1	0	0	0	1	0	0	0	1	0	0	0	1	0	0	0	1	0	0	0	1	0	0
n	2270	1	0	0	0	1	0	0	0	1	0	0	0	1	0	0	0	1	0	0	0	1	0	0	0	1	0	0	0	1	0	0	0	1	0	0	0	1	0	0	0	0.874206	0	0.125794	0
n	2289	0	0	1	0	0	0	1	0	0.115942	0	0.884058	0	0	0	1	0	0	0	1	0	0	0	1	0	0	0	1	0	0.10989	0	0.889011	0.0010989	0	0	1	0	0.503293	0	0.496707	0	0.118043	0	0.881957	0
n	2306	0	1	0	0	0	1	0	0	0	0.888889	0	0.111111	0	1	0	0	0	1	0	0	0	1	0	0	0	1	0	0	0	1	0	0	0	1	0	0	0	1	0	0	0	1	0	0
s	2320	0	1	0	0	0	1	0	0	0	1	0	0	0	1	0	0	0	1	0	0	0	1	0	0	0	1	0	0	0	1	0	0	0	1	0	0	0	0.555233	0	0.444767	0	1	0	0
n	2324	0	0	1	0	0.106977	0	0.893023	0	0	0	1	0	0	0	1	0	0	0	1	0	0	0	1	0	0	0	1	0	0	0	1	0	0	0	1	0	0	0	1	0	0	0	1	0
n	2382	0	0	0	1	0	0	0	1	0	0	0	1	0	0	0	1	0	0	0	1	0	0	0	1	0	0.135	0	0.865	0.554531	0	0	0.445469	1	0	0	0	1	0	0	0	0.789057	0	0.210943	0
s	2425	0	0	0	1	0	0	0	1	0	0	0	1	0	0	0	1	0	0	0	1	0	0	0	1	0	0	0	1	0	0.347097	0	0.652903	0	0.230228	0	0.769772	0	0	0	1	0	0	0	1
s	2431	1	0	0	0	1	0	0	0	1	0	0	0	1	0	0	0	1	0	0	0	1	0	0	0	1	0	0	0	1	0	0	0	1	0	0	0	1	0	0	0	0.792361	0	0.207639	0
n	2447	0	0	1	0	0	0	1	0	0	0	1	0	0	0	1	0	0	0	1	0	0	0	1	0	0	0	1	0	0	0	1	0	0	0	1	0	0.150171	0	0.849829	0	0	0	1	0
s	2500	1	0	0	0	1	0	0	0	1	0	0	0	1	0	0	0	1	0	0	0	1	0	0	0	1	0	0	0	1	0	0	0	1	0	0	0	0.53462	0	0.46538	0	1	0	0	0
s	2541	0	0	0	1	0	0	0	1	0	0	0	1	0	0	0	1	0	0	0	1	0	0	0	1	0	0	0	1	0	0	0	1	0	0.237113	0	0.762887	0	0	0	1	0	0	0	1
s	2551	0	0	0	1	0	0	0	1	0	0	0	1	0	0	0	1	0	0	0	1	0	0	0	1	0	0	0	1	0	0	0	1	0	0	0	1	0	0.505446	0	0.494554	0	1	0	0
n	2555	0	0	0	1	0	0	0	1	0	0	0	1	0	0	0	1	0	0	0	1	0	0	0	1	0	0	0	1	0	0	0	1	0	0.275229	0	0.724771	0	1	0	0	0	1	0	0
n	2568	0.676056	0	0.323944	0	0.835196	0	0.164804	0	1	0	0	0	1	0	0	0	1	0	0	0	1	0	0	0	1	0	0	0	1	0	0	0	1	0	0	0	1	0	0	0	1	0	0	0
s	2662	0	1	0	0	0	1	0	0	0	1	0	0	0	1	0	0	0	1	0	0	0	1	0	0	0	1	0	0	0	1	0	0	0	1	0	0	0	1	0	0	0	0.879097	0	0.120903
s	2668	1	0	0	0	1	0	0	0	1	0	0	0	1	0	0	0	1	0	0	0	1	0	0	0	1	0	0	0	1	0	0	0	1	0	0	0	0.869789	0	0.130211	0	1	0	0	0
s	2770	0	0	0	1	0	0	0	1	0	0	0	1	0	0	0	1	0	0	0	1	0	0	0	1	0	0	0	1	0	0	0	1	0	0.135029	0	0.864971	0	0	0	1	0	0	0	1
s	2773	1	0	0	0	1	0	0	0	1	0	0	0	1	0	0	0	1	0	0	0	1	0	0	0	0.727273	0	0.272727	0	0.870841	0	0.129159	0	1	0	0	0	1	0	0	0	1	0	0	0
n	2804	1	0	0	0	1	0	0	0	1	0	0	0	1	0	0	0	1	0	0	0	1	0	0	0	1	0	0	0	1	0	0	0	1	0	0	0	1	0	0	0	0.899921	0	0.100079	0
s	2926	0	0	0	1	0	0	0	1	0	0.1	0	0.9	0	0.107588	0	0.892412	0	0	0	1	0	0	0	1	0	0	0	1	0	0.116867	0	0.883133	0	0	0	1	0	0	0	1	0	0	0	1
s	3052	0	0	1	0	0	0	1	0	0	0	1	0	0	0	1	0	0	0	1	0	0	0	1	0	0.109375	0	0.890625	0	0.292467	0	0.703102	0.00443131	0.150585	0	0.849415	0	0	0	1	0	0	0	1	0
n	3098	0	1	0	0	0	1	0	0	0	1	0	0	0	1	0	0	0	1	0	0	0	1	0	0	0	0.862857	0	0.137143	0.00502513	0.634841	0.00167504	0.358459	0	0.790738	0.00171527	0.207547	0	1	0	0	0	1	0	0
n	3134	1	0	0	0	1	0	0	0	1	0	0	0	1	0	0	0	1	0	0	0	1	0	0	0	1	0	0	0	1	0	0	0	1	0	0	0	1	0	0	0	0.873388	0	0.126612	0
s	3193	0	1	0	0	0	1	0	0	0	1	0	0	0	1	0	0	0	1	0	0	0	0.8	0	0.2	0	0.882793	0	0.117207	0	1	0	0	0	1	0	0	0	1	0	0	0	1	0	0
s	3205	1	0	0	0	1	0	0	0	1	0	0	0	1	0	0	0	1	0	0	0	1	0	0	0	1	0	0	0	1	0	0	0	0.849206	0	0.150794	0	1	0	0	0	1	0	0	0
s	3259	0	0	1	0	0	0	1	0	0	0	1	0	0	0	1	0	0	0	1	0	0	0	1	0	0	0	1	0	0	0	1	0	0.201794	0	0.798206	0	1	0	0	0	1	0	0	0
s	3316	0	0	0	1	0	0	0	1	0	0	0	1	0	0	0	1	0	0	0	1	0	0.150943	0	0.849057	0	0	0	1	0	0	0	1	0	0	0	1	0	0	0	1	0	0	0	1
n	3365	1	0	0	0	1	0	0	0	1	0	0	0	1	0	0	0	1	0	0	0	0.709091	0	0.290909	0	1	0	0	0	1	0	0	0	1	0	0	0	1	0	0	0	1	0	0	0
s	3376	1	0	0	0	1	0	0	0	1	0	0	0	1	0	0	0	1	0	0	0	1	0	0	0	1	0	0	0	1	0	0	0	1	0	0	0	0.9	0	0.1	0	0.111096	0	0.888904	0
s	3379	0	0	1	0	0	0	1	0	0	0	1	0	0.154689	0	0.845311	0	0.196262	0	0.803738	0	0	0	1	0	0.202062	0	0.797938	0	0.503727	0	0.496273	0	0.2512	0	0.7488	0	0	0	1	0	0	0	1	0
s	3508	1	0	0	0	1	0	0	0	1	0	0	0	1	0	0	0	1	0	0	0	1	0	0	0	1	0	0	0	1	0	0	0	1	0	0	0	1	0	0	0	0.884361	0	0.115639	0
s	3544	0.101695	0	0.898305	0	0	0	1	0	0	0	1	0	0	0	1	0	0	0	1	0	0	0	1	0	0	0	1	0	0	0	1	0	0	0	1	0	0	0	1	0	0	0	1	0
s	3643	0	1	0	0	0	1	0	0	0	1	0	0	0	1	0	0	0	1	0	0	0	1	0	0	0	1	0	0	0	1	0	0	0	1	0	0	0	0.792663	0	0.207337	0	1	0	0
s	3700	0	0	0	1	0	0	0	1	0	0	0	1	0	0	0	1	0	0	0	1	0	0	0	1	0.141827	0	0	0.858173	0	0	0	1	0	0	0	1	0	0	0	1	0	0	0	1
s	3727	0	0	0	1	0	0.737179	0	0.262821	0	0.775899	0	0.224101	0	0.869246	0	0.130754	0	1	0	0	0	0.87037	0	0.12963	0	0.774942	0	0.225058	0.000700771	0.756833	0	0.242467	0	1	0	0	0	1	0	0	0	1	0	0
s	3763	1	0	0	0	1	0	0	0	1	0	0	0	1	0	0	0	1	0	0	0	1	0	0	0	0.829157	0	0.170843	0	0.595613	0	0.404387	0	0.842582	0	0.157418	0	1	0	0	0	1	0	0	0
n	3786	1	0	0	0	1	0	0	0	1	0	0	0	1	0	0	0	1	0	0	0	1	0	0	0	1	0	0	0	1	0	0	0	1	0	0	0	0.631522	0	0.368478	0	0.613426	0	0.386574	0
s	3877	1	0	0	0	1	0	0	0	1	0	0	0	1	0	0	0	0.703704	0	0.296296	0	1	0	0	0	1	0	0	0	1	0	0	0	1	0	0	0	1	0	0	0	1	0	0	0
s	3916	1	0	0	0	0.834395	0	0.165605	0	0.665298	0	0.334702	0	0.327878	0	0.672122	0	0.188679	0	0.811321	0	0	0	1	0	0	0	1	0	0.130599	0	0.869401	0	0	0	1	0	0.471148	0	0.528852	0	0	0	1	0
n	3948	0	0	1	0	0	0	1	0	0.138614	0	0.861386	0	0.137077	0	0.862923	0	0	0	1	0	0	0	1	0	0.4447	0	0.5553	0	0.766913	0	0.233087	0	0.237378	0.00075358	0.761869	0	0	0	1	0	0	0	1	0
n	3958	1	0	0	0	1	0	0	0	1	0	0	0	1	0	0	0	1	0	0	0	1	0	0	0	0.832941	0.167059	0	0	1	0	0	0	1	0	0	0	1	0	0	0	1	0	0	0
n	3959	0	0	0	1	0	0	0	1	0	0	0	1	0	0	0	1	0	0.204724	0	0.795276	0	0	0	1	0	0	0	1	0	0	0	1	0	0	0	1	0	0	0	1	0	0	0	1
s	4033	0	0	1	0	0	0	1	0	0	0	1	0	0	0	1	0	0	0	1	0	0	0	1	0	0	0	1	0	0	0	1	0	0.225864	0	0.774136	0	0	0	1	0	1	0	0	0
n	4253	0	0	1	0	0	0	1	0	0	0	1	0	0	0	1	0	0	0	1	0	0	0	1	0	0	0	1	0	0	0	1	0	0.657143	0	0.342857	0	1	0	0	0	1	0	0	0
s	4282	0	1	0	0	0	1	0	0	0	1	0	0	0	1	0	0	0	1	0	0	0	1	0	0	0	1	0	0	0	1	0	0	0	0.559203	0.00117233	0.439625	0	1	0	0	0	1	0	0
n	4385	0	0	1	0	0	0	1	0	0	0	1	0	0	0	1	0	0	0	1	0	0	0	1	0	0	0	1	0	0	0	1	0	0	0	1	0	0	0	1	0	0.630677	0	0.369323	0
n	4391	1	0	0	0	1	0	0	0	1	0	0	0	1	0	0	0	1	0	0	0	1	0	0	0	1	0	0	0	1	0	0	0	1	0	0	0	1	0	0	0	0.865775	0	0.134225	0
s	4426	1	0	0	0	1	0	0	0	1	0	0	0	1	0	0	0	1	0	0	0	1	0	0	0	1	0	0	0	1	0	0	0	0.650312	0	0.349688	0	1	0	0	0	1	0	0	0
s	4438	0	1	0	0	0	0.721557	0	0.278443	0	1	0	0	0	1	0	0	0	1	0	0	0	1	0	0	0	1	0	0	0	1	0	0	0	1	0	0	0	1	0	0	0	1	0	0
n	4542	0	0	0	1	0	0	0	1	0	0	0	1	0	0	0	1	0	0	0	1	0	0	0	1	0	0	0	1	0	0	0	1	0	0	0	1	0	0	0	1	0	0.231395	0	0.768605
s	4639	1	0	0	0	1	0	0	0	1	0	0	0	1	0	0	0	1	0	0	0	1	0	0	0	1	0	0	0	1	0	0	0	1	0	0	0	0.412362	0	0.587638	0	0	0	1	0
s	4645	1	0	0	0	1	0	0	0	1	0	0	0	1	0	0	0	1	0	0	0	1	0	0	0	1	0	0	0	1	0	0	0	1	0	0	0	1	0	0	0	0.412362	0	0.587638	0
s	4675	1	0	0	0	1	0	0	0	1	0	0	0	1	0	0	0	1	0	0	0	1	0	0	0	1	0	0	0	1	0	0	0	1	0	0	0	0.465498	0	0.534502	0	1	0	0	0
s	4684	0	1	0	0	0	1	0	0	0	1	0	0	0	1	0	0	0	1	0	0	0	1	0	0	0	1	0	0	0	1	0	0	0	0.722429	0	0.277571	0	0	0	1	0	0	0	1
s	4786	1	0	0	0	1	0	0	0	1	0	0	0	1	0	0	0	1	0	0	0	0.848214	0	0.151786	0	1	0	0	0	1	0	0	0	1	0	0	0	1	0	0	0	1	0	0	0
s	4828	1	0	0	0	1	0	0	0	1	0	0	0	1	0	0	0	1	0	0	0	0.862944	0	0.137056	0	1	0	0	0	1	0	0	0	1	0	0	0	1	0	0	0	1	0	0	0
n	4842	1	0	0	0	1	0	0	0	1	0	0	0	1	0	0	0	1	0	0	0	1	0	0	0	0.673966	0	0.326034	0	0.376678	0	0.623322	0	0.751259	0	0.246727	0.0020141	1	0	0	0	1	0	0	0
n	4971	1	0	0	0	1	0	0	0	1	0	0	0	1	0	0	0	1	0	0	0	1	0	0	0	0.755814	0	0.244186	0	0.828077	0	0.168871	0.00305188	0.22338	0	0.77662	0	0	0	1	0	0	0	1	0
n	5079	0	0	0	1	0	0	0	1	0	0	0	1	0	0	0	1	0	0	0	1	0	0	0	1	0	0	0	1	0	0	0	1	0	0	0	1	0	0.485836	0	0.514164	0	0	0	1
n	5101	0	0	1	0	0	0	1	0	0	0	1	0	0	0	1	0	0	0	1	0	0	0	1	0	0	0	1	0	0	0	1	0	0.111349	0	0.888651	0	0	0	1	0	0	0	1	0
s	5141	1	0	0	0	1	0	0	0	1	0	0	0	1	0	0	0	1	0	0	0	1	0	0	0	1	0	0	0	1	0	0	0	1	0	0	0	0.48415	0	0.512968	0	1	0	0	0
s	5182	0	0	0	1	0	0	0	1	0	0	0	1	0	0	0	1	0	0	0	1	0	0	0	1	0	0.264368	0	0.735632	0	0.52081	0	0.47919	0	0	0	1	0	0	0	1	0	0	1	0
n	5219	1	0	0	0	1	0	0	0	1	0	0	0	1	0	0	0	1	0	0	0	1	0	0	0	1	0	0	0	1	0	0	0	1	0	0	0	1	0	0	0	0	1	0	0
s	5270	0	0	1	0	0	0	1	0	0	0	1	0	0	0	1	0	0	0	1	0	0	0	1	0	0	0	1	0	0	0	1	0	0.152893	0	0.847107	0	0	0	1	0	0	0	1	0
n	5397	0	0	1	0	0	0	1	0	0	0	1	0	0	0	1	0	0	0	1	0	0	0	1	0	0	0	1	0	0	0	1	0	0	0	1	0	0	0	1	0	1	0	0	0
s	5492	0	1	0	0	0	1	0	0	0	1	0	0	0	1	0	0	0	1	0	0	0	0.775281	0	0.224719	0	1	0	0	0	1	0	0	0	1	0	0	0	1	0	0	0	1	0	0
s	5498	0	0	0	1	0	0	0	1	0	0	0	1	0	0	0	1	0	0	0	1	0	0	0	1	0	0	0	1	0	0.103753	0	0.896247	0	0	0	1	0	0	0	1	0	0	0	1
s	5501	0	0	0	1	0	0	0	1	0	0	0	1	0	0	0	1	0	0	0	1	0	0.237624	0	0.762376	0	0	0	1	0	0	0	1	0	0	0	1	0	0	0	1	0	0	0	1
s	5513	0	0	0	1	0	0	0	1	0	0	0	1	0	0	0	1	0	0	0	1	0	0	0	1	0	0	0	1	0	0	0	1	0	0	0	1	0	0.238616	0	0.761384	0	0	0	1
s	5547	0	1	0	0	0	1	0	0	0	1	0	0	0	1	0	0	0	1	0	0	0	1	0	0	0	0.776316	0	0.223684	0	0.896552	0	0.103448	0	0.351351	0	0.648649	0	0	0	1	0	0	0	1
s	5576	0	1	0	0	0	1	0	0	0	1	0	0	0	1	0	0	0	1	0	0	0	1	0	0	0	0.813559	0	0.186441	0	0.873646	0	0.126354	0	0.819466	0	0.180534	0	1	0	0	0	1	0	0
n	5595	0	0	0	1	0	0	0	1	0	0	0	1	0	0	0	1	0	0	0	1	0	0	0	1	0	0	0	1	0	0	0	1	0	0	0	1	0.828063	0	0	0.162055	0	0	0	1
s	5633	0	0	0	1	0	0	0	1	0	0	0	1	0	0	0	1	0	0	0	1	0	0.179487	0	0.820513	0	0.195804	0	0.804196	0	0	0	1	0	0.137291	0	0.862709	0	0.173695	0	0.826305	0	1	0	0
s	5648	0	0	0	1	0	0	0	1	0	0	0	1	0	0	0	1	0	0	0	1	0	0	0	1	0	0	0	1	0	0.186224	0	0.813776	0	0	0	1	0	0	0	1	0	0	0	1
s	5651	0	0	0	1	0	0	0	1	0	0	0	1	0	0	0	1	0	0	0	1	0	0	0	1	0	0	0	1	0	0	0	1	0	0	0	1	0	0	0	1	0	0.211597	0	0.788403
s	5690	0	1	0	0	0	1	0	0	0	1	0	0	0	1	0	0	0	1	0	0	0	0.814815	0	0.185185	0	0.508897	0	0.491103	0	0.673558	0	0.326442	0	0	0	1	0	0	0	1	0	0	0	1
n	5696	0	0	1	0	0	0	1	0	0	0	1	0	0	0	1	0	0	0	1	0	0	0	1	0	0.197987	0	0.802013	0	0.101406	0	0.898594	0	0	0	1	0	0	0	1	0	0	0	1	0
s	5711	0	0	0	1	0	0	0	1	0	0	0	1	0	0	0	1	0	0	0	1	0	0	0	1	0	0	0	1	0	0	0	1	0	0.110927	0	0.889073	0	0	0	1	0	0	0	1
s	5765	0	1	0	0	0	1	0	0	0	1	0	0	0	1	0	0	0	1	0	0	0	1	0	0	0	0.823691	0	0.176309	0	0.557143	0	0.442857	0	1	0	0	0	1	0	0	0	1	0	0
n	5815	0	0	0	1	0	0	0	1	0	0	0	1	0	0	0	1	0	0	0	1	0	0	0	1	0	0	0	1	0	0	0	1	0	0	0	1	0	1	0	0	0	1	0	0
s	5843	0	1	0	0	0	1	0	0	0	1	0	0	0	1	0	0	0	1	0	0	0	1	0	0	0	0.851541	0	0.148459	0	0.538462	0	0.461538	0	1	0	0	0	1	0	0	0	1	0	0
s	5849	0	0	0	1	0	0	0	1	0	0	0	1	0	0	0	1	0	0	0	1	0	0	0	1	0	0	0	1	0	0	0	1	0	0	0	1	0	0.114874	0	0.885126	0	0	0	1
s	5855	0	0	0	1	0	0	0	1	0	0	0	1	0	0	0	1	0	0	0	1	0	0	0	1	0	0.146032	0	0.853968	0	0	0	1	0	0.177708	0	0.822292	0	0	0	1	0	0	0	1
n	5856	0	0	1	0	0.682927	0	0.317073	0	1	0	0	0	1	0	0	0	1	0	0	0	1	0	0	0	0.86262	0	0.127796	0.00958466	0.545797	0	0.452949	0.00125471	1	0	0	0	1	0	0	0	1	0	0	0
s	5861	0	0	0	1	0	0	0	1	0	0.379888	0	0.620112	0	0.683938	0	0.316062	0	1	0	0	0	1	0	0	0	0.445652	0	0.554348	0	0.326586	0	0.673414	0	0.808706	0	0.191294	0	1	0	0	0	1	0	0
n	5931	0	0	1	0	0	0	1	0	0	0	1	0	0	0	1	0	0	0	1	0	0	0	1	0	0	0	1	0	0	0	1	0	0	0	1	0	1	0	0	0	1	0	0	0
n	5950	0	0	1	0	0	0	1	0	0	0	1	0	0	0	1	0	0	0	1	0	0	0	1	0	0	0	1	0	0	0	1	0	0.388387	0	0.611613	0	1	0	0	0	1	0	0	0
n	5962	0	0	0	1	0	0	0	1	0	0	0	1	0	0	0	1	0	0	0	1	0	0	0	1	0	0	0	1	0	0	0	1	0	0	0	1	0	0	0	1	0.216752	0.783248	0	0
n	5970	1	0	0	0	1	0	0	0	1	0	0	0	1	0	0	0	1	0	0	0	1	0	0	0	1	0	0	0	1	0	0	0	1	0	0	0	0.810718	0	0.189282	0	1	0	0	0
n	5976	1	0	0	0	1	0	0	0	1	0	0	0	1	0	0	0	1	0	0	0	1	0	0	0	1	0	0	0	1	0	0	0	0.88627	0	0.11373	0	1	0	0	0	1	0	0	0
s	6047	1	0	0	0	1	0	0	0	1	0	0	0	1	0	0	0	1	0	0	0	1	0	0	0	1	0	0	0	1	0	0	0	1	0	0	0	0.513022	0	0.486978	0	1	0	0	0
n	6052	0	1	0	0	0	1	0	0	0	1	0	0	0	1	0	0	0	1	0	0	0	1	0	0	0	0.856734	0	0.143266	0	0.543713	0	0.453892	0	1	0	0	0	1	0	0	0	1	0	0
n	6081	1	0	0	0	1	0	0	0	1	0	0	0	1	0	0	0	1	0	0	0	1	0	0	0	1	0	0	0	1	0	0	0	1	0	0	0	1	0	0	0	0.858648	0	0.141352	0
s	6101	0	0	1	0	0	0	1	0	0	0	1	0	0	0	1	0	0	0	1	0	0	0	1	0	0.165829	0	0.834171	0	0.134656	0	0.865344	0	0	0	1	0	0	0	1	0	0	0	1	0
n	6127	1	0	0	0	0.367769	0	0.632231	0	0	0	1	0	0	0	1	0	0	0	1	0	0	0	1	0	0.168293	0.00243902	0.829268	0	0.419	0	0.581	0	0	0	1	0	0	0	1	0	0	0	1	0
n	6138	0	0	0	1	0	0	0	1	0	0	0	1	0	0	0	1	0	0	0	1	0	0	0	1	0	0	0	1	0	0	0	1	0	0	0	1	0	0.662972	0	0.337028	0	1	0	0
n	6139	1	0	0	0	1	0	0	0	1	0	0	0	1	0	0	0	1	0	0	0	1	0	0	0	1	0	0	0	1	0	0	0	1	0	0	0	0.337428	0	0.662572	0	0	0	1	0
n	6212	1	0	0	0	1	0	0	0	1	0	0	0	1	0	0	0	1	0	0	0	1	0	0	0	1	0	0	0	1	0	0	0	0.724792	0	0	0.275208	0	0	0	1	0	0.0980718	0	0.901928
n	6213	0	0	1	0	0	0	1	0	0	0	1	0	0	0	1	0	0	0	1	0	0	0	1	0	0.113208	0	0.886792	0	0.194857	0	0.805143	0	0.782402	0	0.217598	0	1	0	0	0	1	0	0	0
s	6218	0	0	0	1	0	0	0	1	0	0	0	1	0	0	0	1	0	0	0	1	0	0	0	1	0	0.172603	0	0.827397	0	0.134538	0	0.865462	0	0	0	1	0	0	0	1	0	0	0	1
n	6261	1	0	0	0	1	0	0	0	1	0	0	0	1	0	0	0	1	0	0	0	1	0	0	0	1	0	0	0	1	0	0	0	1	0	0	0	0.648783	0	0.351217	0	1	0	0	0
n	6318	1	0	0	0	1	0	0	0	1	0	0	0	1	0	0	0	1	0	0	0	1	0	0	0	1	0	0	0	1	0	0	0	1	0	0	0	1	0	0	0	0.563433	0	0.436567	0
n	6319	1	0	0	0	1	0	0	0	1	0	0	0	1	0	0	0	1	0	0	0	1	0	0	0	1	0	0	0	0.8017	0	0.1983	0	1	0	0	0	1	0	0	0	1	0	0	0
s	6377	0	0	0	1	0	0	0	1	0	0	0	1	0	0	0	1	0	0	0	1	0	0.148936	0	0.851064	0	0.135838	0	0.864162	0	0.144588	0	0.855412	0	0	0	1	0	0	0	1	0	0	0	1
s	6392	0	1	0	0	0	1	0	0	0	1	0	0	0	1	0	0	0	1	0	0	0	1	0	0	0	0.842857	0	0.157143	0	0.856471	0	0.143529	0	1	0	0	0	1	0	0	0	1	0	0
s	6410	0	1	0	0	0	0.827506	0	0.172494	0	1	0	0	0	1	0	0	0	1	0	0	0	1	0	0	0	1	0	0	0	1	0	0	0	1	0	0	0	1	0	0	0	1	0	0
s	6413	0	0	1	0	0	0	1	0	0	0	1	0	0	0	1	0	0	0	1	0	0	0	1	0	0	0	1	0	0.110439	0	0.889561	0	0	0	1	0	0	0	1	0	0	0	1	0
n	6462	0	0	0	1	0	0	0	1	0	0	0	1	0	0	0	1	0	0	0	1	0	0	0	1	0	0	0	1	0	0	0	1	0	0	0	1	0	1	0	0	0	1	0	0
s	6518	0	0	1	0	0	0	1	0	0	0	1	0	0	0	1	0	0	0	1	0	0	0	1	0	0	0	1	0	0	0	1	0	0.478208	0	0.521792	0	0	0	1	0	0	0	1	0
s	6557	0	0	0	1	0	0	0	1	0	0	0	1	0	0	0	1	0	0	0	1	0	0	0	1	0	0	0	1	0	0	0	1	0	0	0	1	0	1	0	0	0	1	0	0
s	6560	0	1	0	0	0	1	0	0	0	1	0	0	0	1	0	0	0	1	0	0	0	1	0	0	0	0.865269	0	0.134731	0	1	0	0	0	0.712589	0	0.287411	0	0.450817	0	0.549183	0	0	0	1
s	6623	0	0	0	1	0	0	0	1	0	0	0	1	0	0	0	1	0	0	0	1	0	0.337838	0	0.662162	0	0	0	1	0	0	0	1	0	0	0	1	0	0	1	0	0	0	0	1
s	6632	0	0	1	0	0	0	1	0	0	0	1	0	0	0	1	0	0	0	1	0	0	0	1	0	0	0	1	0	0	0	1	0	0.220915	0	0.779085	0	0	0	1	0	0	0	1	0
s	6638	0	0	0	1	0	0	0	1	0	0	0	1	0	0	0	1	0	0	0	1	0	0	0	1	0	0	0	1	0	0	0	1	0	0	0	1	0	1	0	0	0	1	0	0
s	6701	1	0	0	0	1	0	0	0	1	0	0	0	1	0	0	0	1	0	0	0	1	0	0	0	1	0	0	0	1	0	0	0	1	0	0	0	0.891919	0	0.108081	0	0.286402	0	0.713598	0
s	6715	1	0	0	0	1	0	0	0	1	0	0	0	1	0	0	0	1	0	0	0	1	0	0	0	1	0	0	0	1	0	0	0	1	0	0	0	0.690101	0	0.309899	0	1	0	0	0
n	6749	0	0	1	0	0	0	1	0	0	0	1	0	0	0	1	0	0	0	1	0	0	0	1	0	0.230769	0	0.769231	0	0	0	1	0	0	0	1	0	0.717131	0	0.282869	0	0	0	1	0
s	6757	1	0	0	0	1	0	0	0	1	0	0	0	1	0	0	0	1	0	0	0	1	0	0	0	1	0	0	0	1	0	0	0	1	0	0	0	1	0	0	0	0.27756	0	0.72244	0
s	6769	0	0	0	1	0	0	0	1	0	0	0	1	0	0	0	1	0	0	0	1	0	0	0	1	0	0	0	1	0	0	0	1	0	0	0	1	0	0	0	1	0	0	0	1
n	6789	0	1	0	0	0	1	0	0	0	1	0	0	0	1	0	0	0	1	0	0	0	1	0	0	0	0.87172	0	0.12828	0	0.893797	0	0.106203	0	0.693361	0	0.306639	0	0.314989	0	0.685011	0	1	0	0
n	6803	0	0	1	0	0	0	1	0	0	0	1	0	0	0	1	0	0	0	1	0	0	0	1	0	0	0	1	0	0.139734	0	0.860266	0	0	0	1	0	0	0	1	0	0	0	1	0
s	6805	0	0	0	1	0	0	0	1	0	0	0	1	0	0	0	1	0	0	0	1	0	0	0	1	0	0	0	1	0	0	0	1	0	0	0	1	0	0.140029	0	0.859971	0	0	0	1
n	6861	0	0	0	1	0	0	0	1	0	0	0	1	0	0	0	1	0	0	0	1	0	0	0	1	0.315961	0	0	0.684039	0.571865	0	0	0.428135	0.293729	0	0	0.706271	0.644389	0	0	0.355611	0	0	0	1
n	6879	1	0	0	0	1	0	0	0	1	0	0	0	1	0	0	0	1	0	0	0	1	0	0	0	1	0	0	0	0.864537	0	0	0.135463	1	0	0	0	1	0	0	0	1	0	0	0
n	6903	0	1	0	0	0	1	0	0	0	1	0	0	0	1	0	0	0	1	0	0	0	1	0	0	0	0.863014	0	0.136986	0	1	0	0	0	1	0	0	0	1	0	0	0	1	0	0
n	6947	0	0	1	0	0	0	1	0	0	0	1	0	0	0	1	0	0	0	1	0	0	0	1	0	0	0	1	0	0	0	1	0	0	0	1	0	0.439061	0	0.560939	0	0	0	1	0
n	6951	1	0	0	0	1	0	0	0	1	0	0	0	1	0	0	0	1	0	0	0	1	0	0	0	1	0	0	0	1	0	0	0	1	0	0	0	0.877567	0	0.122433	0	1	0	0	0
s	6967	1	0	0	0	1	0	0	0	1	0	0	0	1	0	0	0	1	0	0	0	1	0	0	0	1	0	0	0	1	0	0	0	1	0	0	0	1	0	0	0	0.745771	0	0.254229	0
s	7009	0	0	0	1	0	0	0	1	0	0	0	1	0	0	0	1	0	0	0	1	0	0.212121	0	0.787879	0	0	0	1	0	0	0	1	0	0	0	1	0	0	0	1	0	0	0	1
n	7074	0	0	0	1	0	0	0	1	0	0	0	1	0	0	0	1	0	0	0	1	0	0	0	1	0	0	0	1	0	0.109453	0	0.890547	0	0.670732	0	0.329268	0	0.397068	0	0.602932	0	1	0	0
n	7167	0	0	1	0	0	0	1	0	0	0	1	0	0	0	1	0	0	0	1	0	0	0	1	0	0	0	1	0	0	0	1	0	0	0	1	0	0.586113	0	0.413887	0	0	0	1	0
n	7172	0	0	0	1	0	0	0	1	0	0	0	1	0	0	0	1	0	0	0	1	0	0	0	1	0	0	0	1	0	0	0	1	0	0	0	1	0	0.165726	0	0.834274	0	0	0	1
n	7190	0	0	0	1	0	0	0	1	0	0	0	1	0	0	0	1	0	0	0	1	0	0	0	1	0	0	0	1	0	0	0	1	0	0	0	1	0	0.356077	0	0.643923	0	1	0	0
n	7197	0	0	0	1	0	0	0	1	0	0	0	1	0	0	0	1	0	0	0	1	0	0	0	1	0	0.196429	0	0.803571	0	0	0	1	0	0	0	1	0	0.498938	0	0.501062	0	0	0	1
n	7211	0	0	0	1	0	0	0	1	0	0	0	1	0	0	0	1	0	0	0	1	0	0	0	1	0	0.156863	0	0.843137	0	0	0	1	0	0.177215	0	0.822785	0	0.336742	0	0.663258	0	1	0	0
s	7225	0	0	0	1	0	0	0	1	0	0	0	1	0	0	0	1	0	0	0	1	0	0	0	1	0	0	0	1	0	0	0	1	0	0	0	1	0	0.384449	0	0.615551	0	1	0	0
n	7226	1	0	0	0	1	0	0	0	1	0	0	0	1	0	0	0	1	0	0	0	1	0	0	0	1	0	0	0	1	0	0	0	0.521739	0	0.144928	0.333333	0.634909	0	0	0.365091	0	0.744277	0	0.255723
n	7227	0	0	0	1	0	0	0	1	0	0	0	1	0	0	0	1	0	0	0	1	0	0	0	1	0	0	0	1	0	0	0	1	0	0	0	1	0	0.443723	0	0.556277	0	0	0	1
s	7276	0	1	0	0	0	1	0	0	0	1	0	0	0	1	0	0	0	1	0	0	0	1	0	0	0	1	0	0	0	1	0	0	0	1	0	0	0	0.642361	0	0.357639	0	0	0	1
s	7303	0	1	0	0	0	1	0	0	0	1	0	0	0	0.818182	0	0.181818	0	1	0	0	0	1	0	0	0	1	0	0	0	1	0	0	0	1	0	0	0	1	0	0	0	1	0	0
n	7416	0	0	0	1	0	0	0	1	0	0	0	1	0	0	0	1	0	0	0	1	0	0	0	1	0	0	0	1	0	0	0	1	0	0	0	1	0	0.159223	0	0.840777	0	0	0	1

## Sheet: Table S4
Table S4: Samples from immunocompromised patients including the Case 2 patient with number of total, synonymous, and non-synonymous changes relative to the first sample from each patient for the entire genome, ORF2, and the P2 region; dN/dS values for ORF2 and the P2 region; and evolutionary rate values for ORF2.
		Whole Genome			ORF2					P2
Isolate	Day	Consensus	S	NS	Consensus	S	NS	DN/DS	Evolutionary Rate	Consensus	S	NS	DN/DS
Case 2b	10	4	3	1	2	0	2	NA	0.0449784	1	0	1	NA
Case 2c	37	7	6	1	2	0	2	NA	0.0121563	1	0	1	NA
Case 2d	45	10	6	4	3	1	2	2	0.0149928	1	0	1	NA
Case 2e	58	13	8	5	3	1	2	2	0.0116324	1	0	1	NA
Case 2f	66	11	7	4	3	1	2	2	0.0102224	1	0	1	NA
Case 2g	85	10	7	3	2	0	2	NA	0.00529158	1	0	1	NA
Case 2h	97	18	12	6	3	1	2	2	0.00695543	1	0	1	NA
Case 2i	136	21	14	7	6	3	3	1	0.00992171	2	0	2	NA
Case 2j	238	54	30	24	18	7	11	1.57143	0.0170087	7	0	7	NA
Case 2k	258	65	32	33	22	9	13	1.44444	0.0191769	8	0	8	NA
							Average	1.71655	0.0152337
							StdDev	0.393684	0.0112874
P1_2	566	122	79	43	32	18	14	0.777778	0.0127148	18	7	11	1.57143
P1_3	716	130	78	52	31	12	19	1.58333	0.00973695	18	4	14	3.5
P2_2	402	156	132	24	41	39	2	0.0512821	0.0229368	10	8	2	0.25
P3_2	72	9	1	8	5	0	5	NA	0.0156175	5	0	5	NA
P3_3	122	20	3	17	8	0	8	NA	0.014747	4	0	4	NA
P4_2	355	65	37	28	17	7	10	1.42857	0.0107695	5	0	5	NA
P5_2	18	4	0	4	2	0	2	NA	0.024988	2	0	2	NA
P5_3	204	30	9	21	14	2	12	6	0.0154338	9	1	8	8
P6_2	173	40	15	25	18	5	13	2.6	0.0233992	12	2	10	5
P6_3	269	61	26	35	26	8	18	2.25	0.0217368	17	3	14	4.66667
P6_4	340	69	31	38	27	8	19	2.375	0.0178591	18	3	15	5
P7_2	58	11	10	1	6	5	1	0.2	0.0232647	3	2	1	0.5
P7_3	121	24	16	8	9	3	6	2	0.0167275	7	1	6	6
P7_4	176	83	63	20	35	20	15	0.75	0.0447229	16	5	11	2.2
P8_2	316	78	30	48	33	8	25	3.125	0.0234856	15	2	13	6.5
P8_3	362	81	31	50	33	8	25	3.125	0.0205012	15	2	13	6.5
P8_4	462	107	50	57	42	15	27	1.8	0.0204447	16	3	13	4.33333
P8_5	508	51	23	28	24	7	17	2.42857	0.0106248	18	4	14	3.5
P9_2	83	11	4	7	4	1	3	3	0.0108382	3	0	3	NA
P9_3	195	41	16	25	10	3	7	2.33333	0.0115329	6	0	6	NA
P9_4	413	67	32	35	24	5	19	3.8	0.0130688	21	3	18	6
P10_2	51	16	12	4	5	4	1	0.25	0.0220483	1	0	1	NA
P10_3	235	45	22	23	15	3	12	4	0.0143548	7	0	7	NA
P11_2	39	4	2	2	2	0	2	NA	0.0115329	1	0	1	NA
P11_3	109	38	21	17	6	2	4	2	0.0123794	3	1	2	2
P12_2	41	12	4	8	5	1	4	4	0.0274259	1	0	1	NA
P12_3	81	29	22	7	3	1	2	2	0.00832934	1	0	1	NA
P12_4	102	162	120	42	37	18	19	1.05556	0.0815785	2	0	2	NA
P12_5	174	32	16	16	12	4	8	2	0.0155098	4	0	4	NA
P12_6	215	39	15	24	9	2	7	3.5	0.00941409	3	0	3	NA
P12_7	419	84	51	33	29	13	16	1.23077	0.0155653	5	1	4	4
P12_8	476	85	50	35	33	14	19	1.35714	0.0155913	5	0	5	NA
P12_9	495	82	52	30	29	14	15	1.07143	0.0131755	4	0	4	NA
P13_2	101	50	33	17	11	5	6	1.2	0.0244932	7	1	6	6
P13_3	202	71	49	22	15	6	9	1.5	0.0166999	11	3	8	2.66667
P13_4	403	116	85	31	25	16	9	0.5625	0.0139511	13	4	9	2.25
P13_5	451	120	88	32	26	16	10	0.625	0.012965	14	4	10	2.5
							Average	1.9499	0.0181383				3.94943
							StdDev	1.20441	0.0123321				2.12182

## Sheet: Table S5
Table S5: Norovirus RT-PCR primers and probes
	Forward primers	Probes	Reverse primers
Noro-1	Noro1-F1:	K1-PB1:	K1-R:
	GGD TGG CAR GCC ATG TT	AGA TYG CGA TCY CCT GTC CA	CTT AGA CGC CAT CAT CAT TYA C
	Noro1-F2:	K1-PB2:
	GGM TRG CAG GCC ATG TT	AGA TCG CGG TCT CCT GTC CA
	Noro1-F3: GGG TGG CAR GCT ATG TT
	K1-F: CGY TGG ATG CGN TTY CAT GA
Noro-2	NORO2-FP-KAG:	NORO2-PORBE-KAG:	NORO2-RP-1: CGTCAYTCGACGCCATCTTCA
	CAR GAR BCN ATG TTY AGR TGG ATG AG	TGG GAG GGC GAT CGC AAT CT
	NORO2-FP-1A: AGAGCCAATGTTCAAATGGAT	NORO2-PROBE-A: AGGGYGATCGCAATCTKGCTCCC	NORO2-RP-2: YTCGACGCCATCTTCATTCACA
	NORO2-FP-1B: AGAACCAATGTTYCGATGGAT		NORO2-RP-KAG:
			TCG ACG CCA TCC TCA TTC ACA
	NORO2-FP-1C: RGARBCNATGTTYAGRTGGAT
	NORO2-FP-2: GCNATGTTYAGRTGGATGAG
	NORO2-FP-3: CATGTTYAGRTGGATGAGRTTYT
